# Supplementary material for: Transformative Global Health Pedagogy: A Dinner Curriculum for Medical Students and Residents
Source: MedEdPORTAL. 2020 Dec 3;16:11044. doi: 10.15766/mep_2374-8265.11044 (PMC7727609; doi:10.15766/mep_2374-8265.11044)
Supplement: Supplementary file 1 — GH Dinner Curriculum Manual.docxPre-session Survey.docxPost-session Survey.docx [file mep_2374-8265.11044-s001.zip]

Archive with 4 entries (4 files):
- A. GH Dinner Curriculum Manual.docx
- B. Pre-session Survey.docx
- C. Post-session Survey.docx
- _Educational_Summary_Report_11044.pdf
